# Supplementary material for: Quantitative Assessment of Woven Fabric Surface Changes During Martindale Abrasion Using Contactless Optical Profilometry
Source: Materials (Basel). 2025 Aug 1;18(15):3636. doi: 10.3390/ma18153636 (PMC12348827; doi:10.3390/ma18153636)
Supplement: Supplementary file 1 [file materials-18-03636-s001.zip]

Archive with 1 entries (1 files):
- materials-3754477-supplementary.pdf
